# Supplementary material for: Surface-Engineered MoOx/CN Heterostructures Enable Long-Term SF6 Photodegradation via Suppressed Fluoridation
Source: Molecules. 2025 Mar 27;30(7):1481. doi: 10.3390/molecules30071481 (PMC11990455; doi:10.3390/molecules30071481)
Supplement: Supplementary file 1 [file molecules-30-01481-s001.zip]

Archive with 1 entries (1 files):
- molecules-3515763-supplementary.pdf
